# Supplementary material for: Cardiopulmonary Injury in the Syrian Hamster Model of COVID-19
Source: Viruses. 2022 Jun 27;14(7):1403. doi: 10.3390/v14071403 (PMC9316644; doi:10.3390/v14071403)
Supplement: Supplementary file 1 [file viruses-14-01403-s001.zip]

Archive with 1 entries (1 files):
- viruses-1730066-supplementary.pdf
